# Supplementary material for: Smoothing a reference pathway based on discrete exogenous projections
Source: MethodsX. 2021 Dec 14;9:101605. doi: 10.1016/j.mex.2021.101605 (PMC8688886; doi:10.1016/j.mex.2021.101605)
Supplement: Supplementary file 1 [file mmc1.zip]

Archive with 1 entries (1 files):
- WEO2019_AnnexAGRACE.gdx
