# Supplementary material for: Smoothing a reference pathway based on discrete exogenous projections
Source: MethodsX. 2021 Dec 14;9:101605. doi: 10.1016/j.mex.2021.101605 (PMC8688886; doi:10.1016/j.mex.2021.101605)
Supplement: Supplementary file 2 [file mmc2.txt]

The Codes written in GAMS (www.gams.com) are in the file "core2019.gms"

The input file is "WEO2019_AnnexAGRACE.gdx", which is originally from the Appendix A of World Energy Outlook 2019 published by International Energy Agency (IEA).

"EnDemandF.L" is the calculated values of variables following the calibrated smooth paths, including variables of energy demand, GDP PPP, and CO2 emissions.

"RdevF.L" is the calibrated growth rates of various variables.

"a.L, b.L, c.L" are calibrated parameters to calculate the growth rates. the constant "d.L" is included but all its values are zero.
