# Supplementary material for: Smoothing a reference pathway based on discrete exogenous projections
Source: MethodsX. 2021 Dec 14;9:101605. doi: 10.1016/j.mex.2021.101605 (PMC8688886; doi:10.1016/j.mex.2021.101605)
Supplement: Supplementary file 4 [file mmc4.zip › core2019.gms]

* Read the IEA-WEO 2019 DATA (taken from Appendix A of IEA 2019. World Energy Outlook 2019, International Energy Agency report.)
* execute 'GDXXRW.EXE WEO2019_AnnexAGRACE.xlsb par=EnDemand rng=GRACE!B4:ET108 Rdim=2 Cdim=2 par=FossSupply rng="Fossil fuel production"!B5:J130 Rdim=2 Cdim=1';

*$ontext
set

*Define time periods
tmax  years /2000*2050/
t(tmax)  years /2010*2050/
t25      /2019*2025/
t30(t)   /2026*2030/
t35(t)   /2031*2035/
t40(t)   /2036*2040/
t45(t)   /2041*2045/
t50(t)   /2041*2050/
tcon(t) /2025,2030,2035,2040/
* Regions in IEA 2019
r regions in IEA WEO2019 /
         NAM        North America
         USA        United States
         LAM        Central and South America
         BRA        Brazil
         EUP        Europe
         EU        European Union
         AFR        Africa
         SAF        South Africa
         MEA        Middle East
         EUAS        Eurasia
         RUB        Russia
         APA        Asia Pacific
         CHI        China
         IND        India
         JPN        Japan
         SEA        Southeast Asia
         WLD        World
         /
         ;
alias (t,tt);
set
ACT activities of energy supply /TPED, ElcGen,PPP, CO2 /
*ACT activities of energy supply /TPED, ElcGen,PPP /
PWE  /TOT,Col, Oil, Gas, Nuclear, Hydro, Bioenergy, Wind,Geothermal, SolarPV,CSP,Marine,Others, GDP/
NREN(PWE) non-renewable primary energy /Col, Oil, Gas, Nuclear,Bioenergy/
OthRen(PWE)   /CSP,Marine/
         ;

parameter
EnDemand(ACT,PWE,t,r)  energy demand from WEO2019
EnDemandF(ACT,PWE,t,r)  Estimated energy demand based on know data from WEO2019
RdevF(ACT,PWE,r,t) growth rate yearly
    ;
$onUNDF
$GDXIN WEO2019_AnnexAGRACE.gdx
$LOAD EnDemand
$GDXIN
EnDemand(ACT,'Others',t,r) = 0 ;
EnDemand('ElcGen',OthRen,t,r) = 0;

set t0(t) /2018,2025,2030,2035, 2040/ ;

variable
a(ACT,PWE,r,t0) parameter for cubic time
b(ACT,PWE,r,t0) parameter for squared time
c(ACT,PWE,r,t0) paramer for linear time
d(ACT,PWE,r,t0) constant
beta(r)  diffusion parameter of time
Rdev(ACT,PWE,r,t) growth rate yearly
err(ACT,PWE,r,t) growth rate yearly
Obj
;
SETS ACTT(ACT),PWEE(PWE), rrr(r) ;
alias (ACTL,ACT),(PWEL,PWE), (rrL,r) ;
Equations
Eq_Rdev18(ACT,PWE,r,t) growth rate yearly
Eq_Rdev25(ACT,PWE,r,t) growth rate yearly
Eq_Rdev30(ACT,PWE,r,t) growth rate yearly
Eq_Rdev35(ACT,PWE,r,t) growth rate yearly
Eq_Rdev40(ACT,PWE,r,t) growth rate yearly

Eq_con18(ACT,PWE,r) the constraints for growth rate over 2018-2025
Eq_con25(ACT,PWE,r) the constraints for growth rate over 2026-2030
Eq_con30(ACT,PWE,r) the constraints for growth rate over 2031-2035
Eq_con35(ACT,PWE,r) the constraints for growth rate over 2036-2040
Eq_con40(ACT,PWE,r) the constraints for growth rate over 2036-2040
Eq_con50(ACT,PWE,r) the constraints for growth rate over 2036-2040

Eq_SOC25(ACT,PWE,r) the equalized second order conditions of Rdev for 2025
Eq_SOC30(ACT,PWE,r) the equalized second order conditions of Rdev for 2030
Eq_SOC35(ACT,PWE,r) the equalized second order conditions of Rdev for 2035
Eq_SOC40(ACT,PWE,r) the equalized second order conditions of Rdev for 2035
Eq_Obj
;

Eq_Rdev18(ACT,PWE,r,t)$(ACTT(ACT) and PWEE(PWE) and rrr(r) and (ord(t)>=9) and (ord(t)<=16)).. Rdev(ACT,PWE,r,t) =E=
        a(ACT,PWE,r,'2018')*(ord(t)-9)**(beta(r)*2)+b(ACT,PWE,r,'2018')*(ord(t)-9)**beta(r)+c(ACT,PWE,r,'2018') +err(ACT,PWE,r,t)   ;
Eq_Rdev25(ACT,PWE,r,t)$(ACTT(ACT) and PWEE(PWE) and rrr(r) and (ord(t)>=16) and (ord(t)<=21)).. Rdev(ACT,PWE,r,t) =E=
        a(ACT,PWE,r,'2025')*(ord(t)-16)**(beta(r)*2)+b(ACT,PWE,r,'2025')*(ord(t)-16)**beta(r)+c(ACT,PWE,r,'2025') +err(ACT,PWE,r,t)   ;
Eq_Rdev30(ACT,PWE,r,t)$(ACTT(ACT) and PWEE(PWE) and rrr(r) and (ord(t)>=21) and (ord(t)<=26)).. Rdev(ACT,PWE,r,t) =E=
        a(ACT,PWE,r,'2030')*(ord(t)-21)**(beta(r)*2)+b(ACT,PWE,r,'2030')*(ord(t)-21)**beta(r)+c(ACT,PWE,r,'2030') +err(ACT,PWE,r,t)   ;
Eq_Rdev35(ACT,PWE,r,t)$(ACTT(ACT) and PWEE(PWE) and rrr(r) and (ord(t)>=26) and (ord(t)<=31)).. Rdev(ACT,PWE,r,t) =E=
        a(ACT,PWE,r,'2035')*(ord(t)-26)**(beta(r)*2)+b(ACT,PWE,r,'2035')*(ord(t)-26)**beta(r)+c(ACT,PWE,r,'2035') +err(ACT,PWE,r,t)   ;
Eq_Rdev40(ACT,PWE,r,t)$(ACTT(ACT) and PWEE(PWE) and rrr(r) and (ord(t)>=31) and EnDemand(ACT,PWE,'2030',r)).. Rdev(ACT,PWE,r,t) =E=
         b(ACT,PWE,r,'2040')*(ord(t)-31) +c(ACT,PWE,r,'2040') +err(ACT,PWE,r,t) ;

Eq_con18(ACT,PWE,r)$(ACTT(ACT) and PWEE(PWE) and rrr(r) and EnDemand(ACT,PWE,'2017',r))..
        Rdev(ACT,PWE,r,'2018') =E= EnDemand(ACT,PWE,'2018',r)/EnDemand(ACT,PWE,'2017',r)-1 ;

Eq_con25(ACT,PWE,r)$(ACTT(ACT) and PWEE(PWE) and rrr(r) and EnDemand(ACT,PWE,'2018',r)).. prod(t$t25(t),1+Rdev(ACT,PWE,r,t)) =E= EnDemand(ACT,PWE,'2025',r)/EnDemand(ACT,PWE,'2018',r) ;
Eq_con30(ACT,PWE,r)$(ACTT(ACT) and PWEE(PWE) and rrr(r) and EnDemand(ACT,PWE,'2025',r)).. prod(t$t30(t),1+Rdev(ACT,PWE,r,t)) =E= EnDemand(ACT,PWE,'2030',r)/EnDemand(ACT,PWE,'2025',r) ;
Eq_con35(ACT,PWE,r)$(ACTT(ACT) and PWEE(PWE) and rrr(r) and EnDemand(ACT,PWE,'2030',r)).. prod(t$t35(t),1+Rdev(ACT,PWE,r,t)) =E= EnDemand(ACT,PWE,'2035',r)/EnDemand(ACT,PWE,'2030',r) ;
Eq_con40(ACT,PWE,r)$(ACTT(ACT) and PWEE(PWE) and rrr(r) and EnDemand(ACT,PWE,'2035',r)).. prod(t$t40(t),1+Rdev(ACT,PWE,r,t)) =E= EnDemand(ACT,PWE,'2040',r)/EnDemand(ACT,PWE,'2035',r) ;
Eq_con50(ACT,PWE,r)$(ACTT(ACT) and PWEE(PWE) and rrr(r) and EnDemand(ACT,PWE,'2035',r)).. b(ACT,PWE,r,'2040') =E= 0 ;
*Eq_con50(ACT,PWE,r)$(ACTT(ACT) and PWEE(PWE) and rrr(r) and EnDemand(ACT,PWE,'2035',r)).. prod(t$t50(t),1+Rdev(ACT,PWE,r,t)) =E= (EnDemand(ACT,PWE,'2040',r)/EnDemand(ACT,PWE,'2035',r))**2 ;

Eq_SOC25(ACT,PWE,r)$(ACTT(ACT) and PWEE(PWE) and rrr(r) and EnDemand(ACT,PWE,'2018',r))..
        beta(r)*2*a(ACT,PWE,r,'2018')*7+b(ACT,PWE,r,'2018') =E=  b(ACT,PWE,r,'2025') ;
Eq_SOC30(ACT,PWE,r)$(ACTT(ACT) and PWEE(PWE) and rrr(r) and EnDemand(ACT,PWE,'2025',r))..
        beta(r)*2*a(ACT,PWE,r,'2025')*5+b(ACT,PWE,r,'2025') =E= b(ACT,PWE,r,'2030') ;
Eq_SOC35(ACT,PWE,r)$(ACTT(ACT) and PWEE(PWE) and rrr(r) and EnDemand(ACT,PWE,'2035',r))..
        beta(r)*2*a(ACT,PWE,r,'2030')*5+b(ACT,PWE,r,'2030') =E= b(ACT,PWE,r,'2035') ;
Eq_SOC40(ACT,PWE,r)$(ACTT(ACT) and PWEE(PWE) and rrr(r) and EnDemand(ACT,PWE,'2040',r))..
        beta(r)*2*a(ACT,PWE,r,'2035')*5+b(ACT,PWE,r,'2035') =E= b(ACT,PWE,r,'2040') ;

Eq_Obj.. Obj =E= sum((ACT,PWE,r,t)$(ACTT(ACT) and PWEE(PWE) and rrr(r) and tcon(t) and EnDemand(ACT,PWE,'2018',r)),sqr(err(ACT,PWE,r,t)) );

model iea /all/   ;
beta.LO(r) = 0.01; beta.FX(r) = 1;   beta.UP(r) = 1;
 err.L(ACT,PWE,r,t)=0;  err.LO(ACT,PWE,r,t)=-0.5;   err.UP(ACT,PWE,r,t)=0.5;
 err.FX(ACT,PWE,r,t)$(not tcon(t))=0;
 Rdev.UP(ACT,PWE,r,t) = 90 ; Rdev.L(ACT,PWE,r,t)$EnDemand(ACT,PWE,'2018',r) = (EnDemand(ACT,PWE,'2040',r)/EnDemand(ACT,PWE,'2018',r))**(1/22)-1;
 Rdev.LO(ACT,PWE,r,t) = -0.9;
 a.L(ACT,PWE,r,t0)=0 ; b.L(ACT,PWE,r,t0)=0 ; c.L(ACT,PWE,r,t0)=sum(t$tcon(t),Rdev.L(ACT,PWE,r,t))/sum(t$tcon(t),1) ;
   iea.reslim = 10000000;

parameter modstat(ACTL,PWEL,rrL) ;
loop((ACTL,PWEL,rrL)$(EnDemand(ACTL,PWEL,'2018',rrL) ),
*loop((ACTL,PWEL,rrL)$(sameas(ACTL,'PPP')  and EnDemand(ACTL,PWEL,'2018',rrL)),
ACTT(ACT) = YES$sameas(ACT,ACTL); PWEE(PWE)=YES$sameas(PWE,PWEL); rrr(r)= YES$sameas(r,rrL);
Solve iea using NLP minimizing Obj ;
                  IF (((iea.modelstat > 2) OR (iea.solvestat <> 1)),
                          modstat(ACTL,PWEL,rrL) = 0;
                          abort$(modstat(ACTL,PWEL,rrL)=0) "Couldn't solve!";
                  ELSE modstat(ACTL,PWEL,rrL) = 1;
                          );
    );

RdevF(ACT,PWE,r,t)$(ord(t)>=9) = Rdev.L(ACT,PWE,r,t)  ;
EnDemandF(ACT,PWE,t,r) = EnDemand(ACT,PWE,t,r) ;
EnDemandF(ACT,PWE,t,r)$(ord(t)>9) =  EnDemand(ACT,PWE,'2018',r)*prod(tt$((ord(tt)>9) and (ord(tt)<=ord(t))),1+RdevF(ACT,PWE,r,tt)) ;
* convert electricity generation from Twh to Mtoe: 1Twh=0.086Mtoe.
*EnDemandF('ElcGen',PWE,t,r)= EnDemandF('ElcGen',PWE,t,r) * 0.086 ;

 execute_unload 'IEA2019.gdx';

*$offtext
